# Supplementary material for: An anion exchange membrane sensor detects EGFR and its activity state in plasma CD63 extracellular vesicles from patients with glioblastoma
Source: Commun Biol. 2024 Jun 3;7:677. doi: 10.1038/s42003-024-06385-1 (PMC11148014; doi:10.1038/s42003-024-06385-1)
Supplement: Supplementary file 3 — Supplementary Data 1 [file 42003_2024_6385_MOESM3_ESM.xlsx]

## Sheet: Fig 1b
Baseline			EV incubation			Silica incubation
Voltage(V)	Current (uA)		Voltage(V)	Current (uA)		Voltage(V)	Current (uA)
0.00205	-4.307e-07		0.04028	-3.886e-07		0.00213	-3.901e-07
0.02242	3.328e-07		0.05967	3.831e-07		0.02291	3.821e-07
0.06115	1.521e-06		0.09264	1.581e-06		0.06042	1.562e-06
0.08519	2.304e-06		0.1133	2.368e-06		0.08557	2.348e-06
0.1209	3.5e-06		0.1462	3.565e-06		0.123	3.541e-06
0.1462	4.299e-06		0.1677	4.361e-06		0.1478	4.327e-06
0.1822	5.508e-06		0.2008	5.567e-06		0.1858	5.533e-06
0.2079	6.314e-06		0.223	6.373e-06		0.2112	6.334e-06
0.2451	7.511e-06		0.2561	7.568e-06		0.2498	7.525e-06
0.2716	8.313e-06		0.2789	8.369e-06		0.2758	8.332e-06
0.3103	9.502e-06		0.3128	9.572e-06		0.3134	9.53e-06
0.3363	1.032e-05		0.3369	1.036e-05		0.3401	1.033e-05
0.3743	1.15e-05		0.3714	1.155e-05		0.3792	1.153e-05
0.3998	1.227e-05		0.3953	1.233e-05		0.4057	1.229e-05
0.4398	1.35e-05		0.432	1.355e-05		0.4468	1.352e-05
0.4657	1.43e-05		0.458	1.435e-05		0.4748	1.431e-05
0.5052	1.547e-05		0.4945	1.553e-05		0.5153	1.549e-05
0.5353	1.628e-05		0.5221	1.633e-05		0.545	1.631e-05
0.5777	1.75e-05		0.5619	1.753e-05		0.5879	1.751e-05
0.6091	1.828e-05		0.5921	1.833e-05		0.6202	1.831e-05
0.656	1.947e-05		0.6365	1.952e-05		0.6653	1.951e-05
0.6945	2.027e-05		0.6732	2.033e-05		0.7012	2.031e-05
0.7493	2.147e-05		0.7293	2.153e-05		0.7527	2.151e-05
0.7994	2.227e-05		0.7857	2.232e-05		0.7943	2.23e-05
0.8808	2.349e-05		0.8917	2.352e-05		0.8568	2.351e-05
0.9796	2.429e-05		1.126	2.435e-05		0.9196	2.432e-05
1.159	2.55e-05		1.408	2.555e-05		1.016	2.552e-05
1.273	2.63e-05		1.561	2.638e-05		1.135	2.635e-05
1.355	2.753e-05		1.71	2.76e-05		1.285	2.756e-05
1.399	2.831e-05		1.82	2.84e-05		1.36	2.836e-05
1.46	2.953e-05		1.946	2.962e-05		1.431	2.958e-05
1.497	3.033e-05		2.036	3.042e-05		1.472	3.038e-05
1.552	3.151e-05		2.131	3.159e-05		1.53	3.155e-05
1.59	3.233e-05		2.198	3.242e-05		1.568	3.236e-05
1.646	3.354e-05		2.284	3.362e-05		1.625	3.358e-05
1.685	3.434e-05		2.346	3.443e-05		1.664	3.438e-05
1.741	3.554e-05		2.428	3.562e-05		1.72	3.558e-05
1.778	3.634e-05		2.485	3.641e-05		1.759	3.637e-05
1.836	3.753e-05		2.564	3.761e-05		1.815	3.756e-05
1.875	3.832e-05		2.615	3.84e-05		1.855	3.836e-05
1.933	3.952e-05		2.681	3.96e-05		1.914	3.955e-05
1.973	4.033e-05		2.719	4.041e-05		1.953	4.036e-05
2.031	4.154e-05		2.779	4.161e-05		2.01	4.156e-05

## Sheet: Fig 1d
EV concentration	Voltage shift replicate #1	Voltage shift replicate #2	Voltage shift replicate #3
1000000000	0.7019	0.7096	0.75
100000000	0.728	0.6822	0.6807
10000000	0.5875	0.54	0.519
1000000	0.3881	0.3327	0.3661
100000	0.22	0.23	0.2273
10000	0.1959	0.169	0.182

## Sheet: Fig 1e
EV (DiFi)	EV (Pooled healthy)	EV (A375P)	EV (Fibroblast)	Silica Nanoparticles	Gold Nanoparticles
-26.5	-28.5	-23.8	-22.4	-62.3	-49.7
-27.9	-23.1	-22	-24.9	-58.7	-55.5
-23.2	-24.6	-26.2	-22.3	-68.4	-54.2
				-56.5
				-57.2
				-59.2
				-37.6
				-39.8
				-42.5

## Sheet: Fig 2a
Baseline			EV incubation
Voltage(V)	Current (uA)		Voltage(V)	Current (uA)
0.00205	-4.307e-07		0.04028	-3.886e-07
0.02242	3.328e-07		0.05967	3.831e-07
0.06115	1.521e-06		0.09264	1.581e-06
0.08519	2.304e-06		0.1133	2.368e-06
0.1209	3.5e-06		0.1462	3.565e-06
0.1462	4.299e-06		0.1677	4.361e-06
0.1822	5.508e-06		0.2008	5.567e-06
0.2079	6.314e-06		0.223	6.373e-06
0.2451	7.511e-06		0.2561	7.568e-06
0.2716	8.313e-06		0.2789	8.369e-06
0.3103	9.502e-06		0.3128	9.572e-06
0.3363	1.032e-05		0.3369	1.036e-05
0.3743	1.15e-05		0.3714	1.155e-05
0.3998	1.227e-05		0.3953	1.233e-05
0.4398	1.35e-05		0.432	1.355e-05
0.4657	1.43e-05		0.458	1.435e-05
0.5052	1.547e-05		0.4945	1.553e-05
0.5353	1.628e-05		0.5221	1.633e-05
0.5777	1.75e-05		0.5619	1.753e-05
0.6091	1.828e-05		0.5921	1.833e-05
0.656	1.947e-05		0.6365	1.952e-05
0.6945	2.027e-05		0.6732	2.033e-05
0.7493	2.147e-05		0.7293	2.153e-05
0.7994	2.227e-05		0.7857	2.232e-05
0.8808	2.349e-05		0.8917	2.352e-05
0.9796	2.429e-05		1.126	2.435e-05
1.159	2.55e-05		1.408	2.555e-05
1.273	2.63e-05		1.561	2.638e-05
1.355	2.753e-05		1.71	2.76e-05
1.399	2.831e-05		1.82	2.84e-05
1.46	2.953e-05		1.946	2.962e-05
1.497	3.033e-05		2.036	3.042e-05
1.552	3.151e-05		2.131	3.159e-05
1.59	3.233e-05		2.198	3.242e-05
1.646	3.354e-05		2.284	3.362e-05
1.685	3.434e-05		2.346	3.443e-05
1.741	3.554e-05		2.428	3.562e-05
1.778	3.634e-05		2.485	3.641e-05
1.836	3.753e-05		2.564	3.761e-05
1.875	3.832e-05		2.615	3.84e-05
1.933	3.952e-05		2.681	3.96e-05
1.973	4.033e-05		2.719	4.041e-05
2.031	4.154e-05		2.779	4.161e-05

## Sheet: Fig 2b
Baseline			EV incubation
Voltage(V)	Current (uA)		Voltage(V)	Current (uA)
0.01675	-2.242e-07		0.04568	-2.667e-07
0.03042	5.199e-07		0.05701	4.948e-07
0.05201	1.728e-06		0.07493	1.683e-06
0.06637	2.53e-06		0.08731	2.478e-06
0.08755	3.707e-06		0.1052	3.68e-06
0.102	4.509e-06		0.1174	4.478e-06
0.1233	5.724e-06		0.1359	5.685e-06
0.1379	6.526e-06		0.1487	6.481e-06
0.1604	7.723e-06		0.1683	7.683e-06
0.1759	8.528e-06		0.1814	8.49e-06
0.1986	9.732e-06		0.2008	9.681e-06
0.2147	1.052e-05		0.2146	1.048e-05
0.2378	1.173e-05		0.2349	1.168e-05
0.2539	1.25e-05		0.2485	1.245e-05
0.2787	1.371e-05		0.2702	1.367e-05
0.297	1.451e-05		0.2853	1.447e-05
0.3228	1.568e-05		0.3078	1.565e-05
0.3424	1.649e-05		0.325	1.646e-05
0.3712	1.769e-05		0.3496	1.766e-05
0.3942	1.85e-05		0.3686	1.845e-05
0.4274	1.969e-05		0.3961	1.965e-05
0.4577	2.049e-05		0.42	2.045e-05
0.5061	2.172e-05		0.4543	2.166e-05
0.5628	2.25e-05		0.4883	2.247e-05
0.675	2.37e-05		0.5458	2.365e-05
0.8257	2.45e-05		0.6341	2.446e-05
0.9455	2.573e-05		0.8947	2.568e-05
1.001	2.656e-05		1.115	2.652e-05
1.055	2.777e-05		1.255	2.773e-05
1.087	2.856e-05		1.344	2.852e-05
1.132	2.977e-05		1.437	2.973e-05
1.164	3.057e-05		1.506	3.054e-05
1.209	3.175e-05		1.583	3.172e-05
1.241	3.257e-05		1.642	3.253e-05
1.286	3.378e-05		1.714	3.374e-05
1.317	3.458e-05		1.763	3.454e-05
1.36	3.578e-05		1.825	3.573e-05
1.388	3.657e-05		1.867	3.654e-05
1.43	3.778e-05		1.927	3.774e-05
1.46	3.856e-05		1.962	3.852e-05
1.503	3.976e-05		2.015	3.972e-05
1.534	4.056e-05		2.051	4.052e-05
1.574	4.176e-05		2.106	4.172e-05
1.603	4.256e-05		2.15	4.252e-05

## Sheet: Fig 2c
Baseline			EV incubation
Voltage(V)	Current (uA)		Voltage(V)	Current (uA)
0.00629	-2.158e-07		0.00919	-2.863e-07
0.02668	5.389e-07		0.02916	4.639e-07
0.05893	1.728e-06		0.06082	1.662e-06
0.08144	2.533e-06		0.08196	2.453e-06
0.1135	3.728e-06		0.1153	3.657e-06
0.1355	4.534e-06		0.138	4.459e-06
0.1681	5.74e-06		0.1709	5.658e-06
0.19	6.538e-06		0.193	6.464e-06
0.2229	7.733e-06		0.2272	7.674e-06
0.2461	8.545e-06		0.2509	8.474e-06
0.2806	9.739e-06		0.2848	9.664e-06
0.3034	1.054e-05		0.3079	1.046e-05
0.3379	1.174e-05		0.3422	1.165e-05
0.3615	1.251e-05		0.3668	1.243e-05
0.3982	1.372e-05		0.403	1.365e-05
0.4243	1.452e-05		0.4287	1.445e-05
0.4604	1.571e-05		0.4657	1.563e-05
0.4885	1.652e-05		0.4942	1.644e-05
0.5289	1.772e-05		0.5352	1.765e-05
0.5607	1.851e-05		0.5672	1.843e-05
0.6076	1.971e-05		0.6131	1.963e-05
0.648	2.051e-05		0.6539	2.042e-05
0.7128	2.173e-05		0.7187	2.163e-05
0.7907	2.252e-05		0.7951	2.243e-05
0.9537	2.372e-05		0.9782	2.363e-05
1.109	2.453e-05		1.186	2.444e-05
1.212	2.576e-05		1.305	2.566e-05
1.268	2.659e-05		1.379	2.649e-05
1.33	2.78e-05		1.461	2.77e-05
1.371	2.859e-05		1.521	2.849e-05
1.428	2.98e-05		1.591	2.97e-05
1.462	3.059e-05		1.639	3.05e-05
1.513	3.179e-05		1.702	3.168e-05
1.547	3.26e-05		1.748	3.249e-05
1.598	3.381e-05		1.81	3.371e-05
1.633	3.46e-05		1.852	3.45e-05
1.685	3.579e-05		1.911	3.57e-05
1.72	3.659e-05		1.953	3.649e-05
1.774	3.78e-05		2.012	3.77e-05
1.809	3.858e-05		2.047	3.848e-05
1.862	3.977e-05		2.097	3.968e-05

## Sheet: Fig 2d
Baseline			EV incubation
Voltage(V)	Current (uA)		Voltage(V)	Current (uA)
0	0		0	0
0.0293	1.99e-06		0.027	1.98e-06
0.0588	3.96e-06		0.0549	3.99e-06
0.089	5.96e-06		0.0829	5.98e-06
0.119	7.95e-06		0.111	7.99e-06
0.15	9.94e-06		0.14	9.97e-06
0.182	1.2e-05		0.17	1.2e-05
0.216	1.4e-05		0.201	1.4e-05
0.25	1.59e-05		0.232	1.6e-05
0.286	1.8e-05		0.265	1.8e-05
0.322	1.99e-05		0.3	2e-05
0.36	2.19e-05		0.337	2.2e-05
0.403	2.39e-05		0.378	2.4e-05
0.453	2.6e-05		0.426	2.6e-05
0.513	2.8e-05		0.487	2.8e-05
0.597	3e-05		0.585	3.01e-05
0.769	3.2e-05		0.844	3.21e-05
1.06	3.4e-05		1.18	3.41e-05
1.23	3.59e-05		1.38	3.61e-05
1.35	3.79e-05		1.55	3.81e-05
1.46	3.99e-05		1.7	4.01e-05
1.54	4.19e-05		1.85	4.21e-05
1.62	4.39e-05		2	4.41e-05
1.69	4.59e-05		2.14	4.61e-05
1.76	4.79e-05		2.28	4.81e-05
1.83	5e-05		2.42	5.01e-05
1.9	5.19e-05		2.56	5.21e-05
1.97	5.4e-05		2.67	5.41e-05
2.04	5.59e-05		2.77	5.61e-05
2.11	5.79e-05		2.86	5.81e-05
2.17	5.99e-05		2.93	6.01e-05
2.24	6.19e-05		3	6.21e-05
2.32	6.39e-05		3.08	6.41e-05
2.39	6.59e-05		3.15	6.61e-05

## Sheet: Fig 2e
Baseline			EV incubation
Voltage(V)	Current (uA)		Voltage(V)	Current (uA)
-0.00108	-2.092e-07		0.00635	-2.009e-07
0.02783	5.455e-07		0.035	5.517e-07
0.07542	1.748e-06		0.07971	1.749e-06
0.1074	2.547e-06		0.1092	2.551e-06
0.1534	3.743e-06		0.1537	3.743e-06
0.187	4.541e-06		0.1834	4.54e-06
0.2349	5.746e-06		0.2294	5.747e-06
0.2671	6.538e-06		0.2609	6.54e-06
0.3159	7.739e-06		0.306	7.745e-06
0.3491	8.547e-06		0.3367	8.55e-06
0.3969	9.74e-06		0.383	9.747e-06
0.4303	1.054e-05		0.4159	1.054e-05
0.4804	1.173e-05		0.464	1.173e-05
0.5143	1.251e-05		0.497	1.251e-05
0.5671	1.372e-05		0.5472	1.373e-05
0.603	1.452e-05		0.5809	1.453e-05
0.654	1.571e-05		0.6324	1.571e-05
0.694	1.652e-05		0.671	1.652e-05
0.7516	1.772e-05		0.7273	1.772e-05
0.7961	1.851e-05		0.7715	1.851e-05
0.8614	1.97e-05		0.838	1.971e-05
0.9174	2.049e-05		0.8997	2.051e-05
1.006	2.17e-05		1.008	2.172e-05
1.102	2.25e-05		1.171	2.251e-05
1.271	2.37e-05		1.401	2.371e-05
1.401	2.452e-05		1.504	2.454e-05
1.498	2.575e-05		1.603	2.577e-05
1.548	2.657e-05		1.671	2.659e-05
1.618	2.778e-05		1.751	2.779e-05
1.663	2.857e-05		1.803	2.859e-05
1.733	2.979e-05		1.88	2.98e-05
1.777	3.059e-05		1.926	3.059e-05
1.843	3.177e-05		1.993	3.178e-05
1.886	3.259e-05		2.045	3.259e-05
1.951	3.38e-05		2.113	3.381e-05
1.994	3.459e-05		2.159	3.461e-05
2.057	3.579e-05		2.229	3.58e-05
2.1	3.659e-05		2.273	3.659e-05
2.165	3.778e-05		2.343	3.78e-05
2.208	3.858e-05		2.389	3.859e-05
2.269	3.977e-05		2.455	3.978e-05
2.31	4.057e-05		2.504	4.058e-05
2.374	4.177e-05		2.576	4.178e-05
2.417	4.258e-05		2.627	4.259e-05

## Sheet: Fig 2f
Baseline			EV incubation
Voltage(V)	Current (uA)		Voltage(V)	Current (uA)
0	0		0	0
0.0213	1.98e-06		0.0193	1.99e-06
0.0432	3.96e-06		0.0389	3.98e-06
0.0661	5.96e-06		0.0588	5.97e-06
0.0891	7.97e-06		0.0799	7.98e-06
0.113	9.96e-06		0.103	1e-05
0.137	1.2e-05		0.124	1.2e-05
0.162	1.39e-05		0.147	1.4e-05
0.187	1.59e-05		0.171	1.59e-05
0.215	1.79e-05		0.196	1.79e-05
0.243	1.99e-05		0.222	1.99e-05
0.274	2.19e-05		0.253	2.2e-05
0.309	2.39e-05		0.287	2.4e-05
0.349	2.6e-05		0.325	2.6e-05
0.401	2.8e-05		0.375	2.8e-05
0.478	3e-05		0.454	3e-05
0.68	3.2e-05		0.68	3.2e-05
1.01	3.4e-05		1.01	3.4e-05
1.17	3.59e-05		1.17	3.6e-05
1.29	3.79e-05		1.27	3.8e-05
1.38	3.99e-05		1.36	4e-05
1.46	4.19e-05		1.44	4.2e-05
1.52	4.39e-05		1.51	4.4e-05
1.58	4.59e-05		1.57	4.6e-05
1.64	4.79e-05		1.63	4.8e-05
1.71	5e-05		1.68	5e-05
1.76	5.19e-05		1.74	5.2e-05
1.82	5.39e-05		1.8	5.4e-05
1.88	5.6e-05		1.84	5.6e-05
1.93	5.79e-05		1.9	5.8e-05

## Sheet: Fig 3a
CD63 reporter							tEGFR reporter							aEGFR (DiFi)					aEGFR (CC/CR)
EV concentration	Voltage shift replicate #1	Voltage shift replicate #2	Voltage shift replicate #3				EV concentration	Voltage shift replicate #1	Voltage shift replicate #2	Voltage shift replicate #3				Voltage shift replicate #1	Voltage shift replicate #2	Voltage shift replicate #3			Voltage shift replicate #1	Voltage shift replicate #2
1000000000	0.7019	0.7096	0.75				100000000	0.6765	0.6454	0.75				0.4501	0.4084	0.4277			0.3548	0.3506
100000000	0.728	0.6822	0.6807				10000000	0.568	0.5038	0.539
10000000	0.5875	0.54	0.519				1000000	0.364	0.3906	0.417
1000000	0.3881	0.3327	0.3661				100000	0.231	0.2798	0.2327
100000	0.22	0.23	0.2273				1800000	0.4501	0.4084	0.4277
10000	0.1959	0.169	0.182

[truncated: 11 more sheets: Fig 3b, Fig 4a, Fig. 4b, Fig. 5a, Fig. 5b, Fig. 5c, Fig. 5d, Fig. 5e, Fig. 5f, Fig. 6a, Fig. 6b]
